# Supplementary material for: The evaluation of COVID-19 prediction precision with a Lyapunov-like exponent
Source: PLoS One. 2021 May 28;16(5):e0252394. doi: 10.1371/journal.pone.0252394 (PMC8162606; doi:10.1371/journal.pone.0252394)
Supplement: S1 Data — (XLSX) [file pone.0252394.s001.xlsx]

## Sheet: List1
Calculation of Lambda
Study	Model	t	N(T)	P(t)	delta	RE	Country
Mazurek	1	72	13631634	8000000	0.00740211	0.41313	world
Mazurek	2	59	283253	278100	0.000311182	0.0181922	UK
Mazurek	3	34	432277	300000	0.0107437	0.306001	Russia			MRE= abs (N-P)/N
Li (1)	4	18	105776	100000	0.00311964	0.054606	Italy
Li(1)	5	18	44605	33000	0.016741	0.260173	Iran
Li (2)	6	82	5522504	5746000	0.000483812	0.04047	World
Koczkodaj	7	13	878998	1000000	0.00992097	0.137659	World
Sanchez Caballero	8	26	231531	230000	0.000255172	0.00661251	Spain
Sanchez Caballero	9	26	205449	200000	0.00103386	0.0265224	Italy
Sanchez Caballero	10	26	129581	189000	0.014517	0.458547	France
Sanchez Caballero	11	56	247171	160000	0.00776619	0.352675	UK1
Bedi	12	113	20306221	12337873	0.00440932	0.392409	USA
Bedi	13	113	10267283	33994849	0.0105951	2.31099	India
Bedi	14	113	7619970	6947629	0.000817451	0.0882341	Brazil
Bedi	15	113	3159297	1576715	0.0061505	0.500929	Russia
Arias	16	20	980733	1000000	0.000972751	0.0196455	USA
Sun	17	30	1783730	1375000	0.0086751	0.229143	USA
Sun	18	30	231138	207000	0.00367654	0.104431	Italy
Sun	19	30	145746	156000	0.00226635	0.0703553	France
Sun	20	30	181895	177000	0.000909329	0.0269111	Germany
Gupta-SEIR	21	21	190648	174293	0.004271	0.0857864	India
Gupta-regression	22	21	190648	205768	0.00363431	0.0793085	India
Tamang	23	10	1464232	1955865	0.0289502	0.335762	USA
Tamang	24	10	140036	342272	0.0893706	1.44417	France
Devaraj ARIMA	25	52	10417063	9493908	0.00178452	0.0886195	Word
Devaraj-LSTM	26	52	10417063	9400000	0.00197568	0.0976343	World
Devaraj-SLSTM	27	52	10417063	9900000	0.000979046	0.0496362	world
Devaraj-SLSTM	28	113	3679782	3800000	0.000284492	0.0326699	India
